# Supplementary material for: Modeling and Measurement of an Ultrasound Power Delivery System for Charging Implantable Devices Using an AlN-Based pMUT as Receiver
Source: Micromachines (Basel). 2022 Dec 1;13(12):2127. doi: 10.3390/mi13122127 (PMC9788435; doi:10.3390/mi13122127)
Supplement: Supplementary file 1 [file micromachines-13-02127-s001.zip]

Archive with 1 entries (1 files):
- micromachines-1967018-supplementary.docx
